# Supplementary material for: A Counterintuitive Neutrophil-Mediated Pattern in COVID-19 Patients Revealed through Transcriptomics Analysis
Source: Viruses. 2022 Dec 30;15(1):104. doi: 10.3390/v15010104 (PMC9866184; doi:10.3390/v15010104)
Supplement: Supplementary file 1 [file viruses-15-00104-s001.zip › TableS1.xlsx]

## Sheet: GSE167000
BLOOD Samples
SRR13734709
SRR13734710
SRR13734711
SRR13734712
SRR13734713
SRR13734714
SRR13734716
SRR13734717
SRR13734719
SRR13734720
SRR13734721
SRR13734722
SRR13734723
SRR13734725
SRR13734726
SRR13734727
SRR13734728
SRR13734734
SRR13734735
SRR13734736
SRR13734737
SRR13734738
SRR13734739
SRR13734740
SRR13734741
SRR13734742
SRR13734743
SRR13734744
SRR13734745
SRR13734746
SRR13734747
SRR13734748
SRR13734749
SRR13734750
SRR13734751
SRR13734752
SRR13734753
SRR13734756
SRR13734759
SRR13734763
SRR13734776
SRR13734778
SRR13734779
SRR13734780
SRR13734783
SRR13734784
SRR13734785
SRR13734786
SRR13734787
SRR13734788
SRR13734790
SRR13734791
SRR13734792
SRR13734793
SRR13734794
SRR13734795
SRR13734796
SRR13734797
SRR13734798
SRR13734799
SRR13734800
SRR13734801
SRR13734802
SRR13734803
SRR13734715
SRR13734718
SRR13734724
SRR13734729
SRR13734730
SRR13734731
SRR13734732
SRR13734733
SRR13734754
SRR13734757
SRR13734758
SRR13734760
SRR13734761
SRR13734762
SRR13734764
SRR13734765
SRR13734766
SRR13734767
SRR13734768
SRR13734769
SRR13734770
SRR13734771
SRR13734772
SRR13734773
SRR13734774
SRR13734775
SRR13734782
SRR13734789

## Sheet: GSE150316
LUNG Samples	HEART Samples	LIVER Samples	BOWEL Samples	KIDNEY Samples
SRR11772358	SRR11772362	SRR11772373	SRR11772377	SRR11772375
SRR11772359	SRR11772367	SRR11772386	SRR11772385	SRR11772387
SRR11772360	SRR11772369	SRR12340057	SRR12340061	SRR12340062
SRR11772363	SRR11772372	SRR12340066	SRR12340078
SRR11772364	SRR11772376	SRR12340067
SRR11772366	SRR11772388	SRR12340080
SRR11772368	SRR12340079
SRR11772370
SRR11772378
SRR11772380
SRR11772381
SRR11772383
SRR11772390
SRR11772391
SRR11772392
SRR11772393
SRR11772394
