# Supplementary material for: A Counterintuitive Neutrophil-Mediated Pattern in COVID-19 Patients Revealed through Transcriptomics Analysis
Source: Viruses. 2022 Dec 30;15(1):104. doi: 10.3390/v15010104 (PMC9866184; doi:10.3390/v15010104)
Supplement: Supplementary file 1 [file viruses-15-00104-s001.zip › TableS2.xlsx]

## Sheet: BLOOD
Gene	logFC	FDR
ADAMTS10	-1.07265287876427	0.0113576816391228
ALDOC	-1.05893554654951	0.0212020353911984
ARG2	-2.14138795686545	0.0265790850838545
ATF5	-1.15101102152525	0.0128516553069226
ATG9B	-1.12430077261345	0.0291720094870803
AURKA	1.13117075401025	0.036287635639843
AURKB	1.54978112963258	0.0304885704960219
B4GALT5	1.417318901766	0.0131338164889298
BHLHA15	3.35581602679191	0.0364847206580529
BIRC5	3.05772338250367	0.00138118269154788
BUB1	2.85028757161503	0.00190561022037669
CARD17	2.84297439450448	0.0263063786136579
CCDC17	1.13771260398617	0.0433206858232988
CCNA2	2.53138642505196	0.00172361524641025
CCNB1	2.17870155577707	0.00323242823212305
CCNB2	3.07518984161475	0.000932840081962677
CCR1	1.2838574036988	0.0454171840179095
CD38	1.52038326489944	0.00731847323853621
CD70	1.61915411163288	0.0354693351800167
CDC20	3.31756795367737	0.00303965849465106
CDC45	3.50184466133379	0.00279940236319742
CDC6	2.91311887916886	0.00498738678680891
CDCA5	3.30141420833744	0.000109889839766344
CDCA8	1.21590013294715	0.043246288326672
CDK1	2.8469352137841	0.00851764981858069
CDT1	2.2469563669834	0.00275347938077729
CEACAM1	1.91114599726837	0.0159502812823837
CENPA	3.64789891490796	0.00856532115665251
CENPM	2.66695155053055	0.0101638017802166
CEP55	3.16435210534162	0.00275347938077729
CLEC4D	2.05925979663536	0.0350199005743881
CLEC5A	1.91746458544332	0.0205050003248797
CMPK2	2.67678598808413	0.0467852665478077
COL9A2	1.91448123297339	0.0444477482661227
DDX60	1.90301786475919	0.0433206858232988
DHCR24	1.08211701698919	0.019782077554258
DHFR	1.24937695176817	0.00190561022037669
DLGAP5	3.04655535503991	0.00583883633221893
DUSP13	2.87198991881986	0.0263134581621729
DYNC2I2	1.06548696042822	0.0268618491245621
E2F1	1.74334747206857	0.0270244412010288
EAF2	2.21852987356786	0.0366095046238077
EEF1A1P13	-1.27667013789987	0.0128516553069226
EIF2AK2	1.64571270516416	0.0467852665478077
ELL2	1.44183813481496	0.029906499526082
EPHX2	-1.12468120420184	0.0384211171912882
EPSTI1	2.15229322083073	0.0263063786136579
FABP5	1.26365295301215	0.0115114283158864
FOXM1	2.36665481010367	0.00301809436098509
FRMD4B	1.00972573552224	0.0253784652835976
G0S2	2.26690319526049	0.0388380814500401
GAS6	1.2409817498855	0.048161454343417
GGH	1.93308358216948	0.0296059355349276
GINS2	2.60799178468904	0.00190561022037669
GMNN	1.28264342593681	0.0186701081527938
GPR141	1.36220252181633	0.0131338164889298
GPR84	2.51956898258917	0.0159502812823837
GYG1	1.6337011333228	0.0191624418606321
H2BC21	1.60819665030739	0.036287635639843
H2BC5	1.90845545311272	0.0350199005743881
H2BC6	2.41601692993985	0.0232676369251692
H2BC7	2.79344781250083	0.0341936115026985
H3C6	1.76884642544107	0.032468173773051
H4C4	2.25556518516483	0.0433932517815144
H4C8	1.81961502354788	0.0236165749152794
HES6	-1.6969382363233	0.0189122529684578
HJURP	1.84758416511779	0.0442755687601391
HK3	1.2541892634092	0.0154801746148376
HLA-DQA2	-1.9535229999828	0.0312855614997818
HMGB2	1.55537914566156	0.0185317596929115
HMGB3	1.8006762852779	0.0259599376790564
HMMR	3.2039471529292	0.010281726801962
HP	2.33568977508986	0.0247274080251642
HSP90B1	1.09156775773252	0.0393725131427301
ID3	-1.28807569721295	0.0263063786136579
IFI16	1.0759557842939	0.043164647547613
IFI27	5.19338382848308	0.0253784652835976
IFI27L1	1.70509428608232	0.00731847323853621
IFI44	3.26129821581478	0.0263063786136579
IFI44L	3.71885069396159	0.0264958551813556
IFITM3P6	-1.12992388283045	0.0331926225250658
IGHA1	3.08236264193554	0.0309948778320493
IGHG1	5.18095958661047	0.00289881625966373
IGHGP	4.04481707081221	0.0344555938719885
IGHV1-24	4.27326365383352	0.0185317596929115
IGHV1-46	3.13468795814223	0.0185317596929115
IGHV3-11	3.5605305468151	0.0248367332544848
IGHV3-30	2.90510533409121	0.0259599376790564
IGKC	2.63518332580392	0.0263063786136579
IGKV1-12	3.43949234642197	0.0103187401244234
IGKV1-16	2.8406594018919	0.0159502812823837
IGKV1-27	2.78164637431959	0.0232676369251692
IGKV1-39	2.62729522508969	0.0360636592464501
IGKV1-9	2.81639395390445	0.0263063786136579
IGKV1D-39	2.80853413103719	0.0322567743180828
IGKV2D-28	3.3907877961581	0.0160367303617948
IGKV4-1	3.26404070874122	0.012101639950083
IGLC2	3.58523889441052	0.00731847323853621
IGLC3	2.8635692713606	0.0353760743965421
IGLC7	3.37993865721005	0.0350199005743881
IGLL5	3.24266642982119	0.00583883633221893
IGLV1-40	2.95621111785446	0.0185317596929115
IGLV1-44	2.78614385030496	0.0162634193266842
IGLV1-47	3.07880462081838	0.0128516553069226
IGLV1-51	3.58585065986598	0.00498738678680891
IGLV2-11	2.80531965976887	0.0223768843925468
IGLV2-14	2.697120711025	0.0318668738224371
IGLV2-23	3.15147378671747	0.0113576816391228
IGLV2-8	2.85045410718603	0.0280802400160927
IGLV3-1	3.9924370689178	0.00731847323853621
IGLV3-10	4.86520339788139	0.0128516553069226
IGLV3-19	4.84702765154469	0.00138118269154788
IGLV3-21	3.80013334945522	0.0159502812823837
IGLV3-25	4.35717747282337	0.00388022978722123
IGLV3-27	4.435870075878	0.0128516553069226
IGLV3-9	3.94532572620897	0.00516981572518223
IGLV4-60	3.11693034481086	0.036287635639843
IGLV4-69	3.87909733614972	0.0128516553069226
IGLV5-45	3.31191133846162	0.0344555938719885
IGLV6-57	3.82690465345476	0.00731847323853621
IGLV9-49	3.92786017470764	0.00583883633221893
IL18R1	2.97359583155183	0.012101639950083
IL27	2.0330254360313	0.036287635639843
IQCN	1.21996441142096	0.0384211171912882
IRF7	1.99988413942828	0.0259599376790564
ISG15	2.88563502182334	0.0407941926587449
JCHAIN	3.53081835819551	0.0128516553069226
KIAA0895L	1.17317518413586	0.0263063786136579
KIF11	1.9832856556763	0.00275347938077729
KIF2C	1.92899496770844	0.0268205588613556
KIFC1	2.55720761773646	0.00190561022037669
KLHDC8B	1.79859354471358	0.0128516553069226
LMNB1	1.18160681500978	0.0246822757512233
LY6E	2.70505226493455	0.0128516553069226
MAFG	1.01903065561333	0.00190561022037669
MAP2K6	1.2607919042639	0.0411297168195693
MCEMP1	2.69964061040655	0.0131338164889298
MCM4	1.29496977092038	0.0129514215817032
MILR1	1.00268074889602	0.0442755687601391
MIR657	4.37005491905677	0.0305842876383983
MKI67	2.33935737771484	0.000932840081962677
MPZ	1.01543651273122	0.0263063786136579
MTCO2P2	-1.33298683917579	0.0232676369251692
MTCO3P12	-2.56315345590376	1.85096971371629e-05
MYBL2	3.15399042262888	0.00190561022037669
MYL6B	1.15956235552034	0.0123732092325502
MZB1	3.45364814153819	0.00634570749286163
NAIP	1.33691207516208	0.0384211171912882
NAIPP1	2.46473234030488	0.0189122529684578
NCAPG	3.01807144903565	0.00190561022037669
NDRG2	-1.05019865705894	0.0232676369251692
NELL2	-1.50824696554221	0.0236165749152794
NFXL1	-1.81363765191126	0.00300563595462996
NOXA1	-1.06276603066405	0.043246288326672
NRIR	3.00274914174498	0.0304885704960219
NSG1	-1.37234654903355	0.0248128689262728
NT5DC2	1.49466247112947	0.0402767446737696
NTNG2	1.72316649949024	0.0162634193266842
OAS1	2.10545650776572	0.0360621440437912
OAS2	2.15540698780785	0.043246288326672
OAS3	2.76827567072987	0.043246288326672
OASL	2.35804477648608	0.0266284248979721
OR2B6	3.16175933842445	0.0310984279109559
OSM	1.4411105868218	0.036287635639843
OTOF	5.6693982813758	0.00699732214271596
PCLAF	3.48296764577533	0.00364283055399696
PFKFB3	1.49499256527272	0.0489499079303306
PHACTR1	1.26123145607505	0.0442755687601391
PKMYT1	1.73137503968578	0.0262601958367876
PLK1	1.54209475630211	0.0106347164133446
PLSCR1	2.04258592021583	0.0103187401244234
POC1A	1.57960375824449	0.00305722216455525
PPIAP29	1.26815637890033	0.0205050003248797
PRR11	1.28051012633081	0.00583883633221893
PTTG1	1.73224946653654	0.00289881625966373
RAB19	1.51540532868318	0.0320496929128507
RNASE1	3.7321536903311	0.00289881625966373
RNASE2	1.45063625548409	0.0368910015674077
RPH3A	3.16070584777675	0.0128516553069226
RPL10P15	-1.06042860199555	0.0232676369251692
RPL13P12	-1.7551822854667	0.00190561022037669
RPL7AP11	-1.12394540644298	0.0263063786136579
RPS20P14	-1.4792758981765	0.00944934645899912
RRM2	3.343202413849	0.000109889839766344
SAP30	1.46341611715638	0.0474376407202163
SCD	1.42267193893276	0.0104646571373848
SCO2	1.43893427322408	0.0444477482661227
SDC1	5.87084072770764	0.00498738678680891
SELENOM	-1.06411494157461	0.0263063786136579
SH3YL1	-1.0241758955686	0.048161454343417
SIGLEC1	3.52622521148283	0.0338423721365673
SLC26A8	1.8469390771733	0.0384211171912882
SMIM3	1.09397961221583	0.0205050003248797
SMPD5	2.45713068843481	0.0478851535639123
SOCS3	1.8199265317627	0.0263063786136579
SPAG5	1.36087250408861	0.0474755242513492
SPATS2L	2.75928141746208	0.0173144442107907
SPC24	2.13529326733418	0.0039804059122417
STMN3	-1.04316669892989	0.01222767810924
TBC1D8	1.41973908721831	0.0205050003248797
TCF7	-1.08352128766987	0.0384880462891024
TCTN1	-1.0400301214249	0.0236165749152794
TDRD9	1.69122800721165	0.0478007704218416
TIMM10	1.75466830280621	0.0344223918680434
TK1	2.16771968141621	0.00329374759279236
TNFRSF17	2.85781654168324	0.0374398340933613
TP53I3	1.05491652083449	0.0296059355349276
TPX2	1.66930277013826	0.022552440052859
TRBV27	-1.56643557788695	0.0128516553069226
TRIB1	1.15635659733394	0.0270201879544079
TRIB3	-1.19803290574583	0.00303965849465106
TRIM25	1.08943423407798	0.0411805724234165
TROAP	2.34506506120931	0.0248367332544848
TRPM2	1.2779232088128	0.0263063786136579
TXNDC5	2.59892398619835	0.0186626802838918
TYMS	2.58743639693062	0.00279940236319742
UBE2C	1.80931019576479	0.00301809436098509
UPP1	1.16466110727205	0.0396626699041373
USP18	3.1435336621779	0.0413263231721737
UTS2	4.34170853917978	0.0128516553069226
WSB1	1.10939614939667	0.0296059355349276
ZNF429	1.36535059044858	0.0311581217236015
ZWINT	2.20294991088588	0.00856532115665251

## Sheet: LUNG
Gene	logFC	FDR
ADAMTS1	-1.59231	0.00122274
ADAMTS15	-1.3803	0.0219579
ADAMTS8	-2.11213	0.0312017
ADM	-1.65651	0.000139309
AGFG1	-1.12022	0.0016249
APOBEC3D	2.15669	0.042641
ARHGAP42	-1.07471	0.0294897
ARL5B	-1.01116	0.0392093
ATP13A3	-1.29911	0.000320347
ATP13A4	1.32049	0.00218417
ATP1A1-AS1	-1.55425	0.000754429
ATP5ME	1.17266	0.0171193
ATP5MF	1.15343	0.0386064
BHLHE40	-1.28941	0.00016881
BPNT2	-1.24497	0.000470084
BTN3A3	1.25612	0.0170256
C11orf96	-2.16732	0.00172047
C12orf76	-1.50928	0.00900619
C19orf33	1.97007	0.0473935
C19orf53	1.07821	0.015264
C1GALT1	-1.05747	0.0363666
C3	1.17949	0.00544865
C4orf3	-1.05781	0.0150586
CARMN	-1.48183	0.00653083
CCN1	-2.3181	7.71975e-06
CCN2	-1.3225	0.0200271
CCT3	1.16705	0.030944
CD14	1.18995	0.0263638
CD300E	-1.87483	0.000224336
CEBPB	-1.11865	0.00281842
CENPF	1.12086	0.0392093
CIITA	1.56971	0.0111902
CKS2	2.20692	0.00904677
CLIC4	-1.03349	0.0177341
CLK4	1.01674	0.0207408
CLU	1.4857	0.0327811
CSF3R	-1.39306	0.0184646
CSGALNACT2	-1.12514	0.00742796
CXCL2	-1.75325	0.0267186
CYBA	1.27874	0.00016881
DKK3	-1.21256	0.00898507
DNM3OS	1.81714	0.0200271
DSP	1.59301	0.00099236
DUSP6	-1.18632	0.00866373
EAF1	-1.19802	0.00127844
ECSCR	1.16532	0.0489777
EGR1	-2.02165	3.06357e-07
EMP1	-1.11097	0.00247859
ENPP4	-1.24333	0.00957336
ERAP2	-1.01278	0.0290159
FAM102B	-1.15684	0.0478791
FAM104A	-1.08674	0.0480273
FAM126A	-1.021	0.000483643
FANCL	1.77018	0.0327811
FGG	-1.91904	0.0311357
FNIP2	-1.06446	0.00594011
FOLR1	2.14375	0.0358472
FUT8	1.37558	9.62607e-05
GADD45A	-1.73052	0.00890013
GADD45B	-1.04226	0.0482566
GBE1	-1.14287	0.0136147
GIMAP4	1.16408	0.0217782
GIMAP7	1.3231	0.00152133
GJC1	-1.04708	0.0268223
GK	-1.2989	0.0116642
GLDN	-1.77234	0.000787824
GUCY1A2	-1.23793	0.0271365
H1-5	2.25078	0.00625806
H2AC11	2.30634	0.013305
H2AC13	2.06808	0.021099
H2AC14	2.04256	0.0421233
H2AC16	2.42454	0.00281475
H2AC17	2.33405	0.00281842
H2AC18	1.22864	0.0242042
H2AC19	1.24107	0.014255
H2AC21	1.82257	0.0312017
H2AC8	1.63329	0.0395057
H2BC11	2.14075	0.00172047
H2BC12	1.5054	0.0118867
H2BC13	3.07506	0.0149512
H2BC14	1.90209	0.0493378
H2BC17	2.75889	0.0196689
H2BC3	2.55716	0.0104201
H2BC4	1.32206	0.00766477
H2BC5	1.38868	0.0115856
H2BC7	2.41929	0.00499754
H2BC9	2.13275	0.00476701
H3C3	3.36188	0.000161136
H3C7	2.48107	0.0148112
H4C1	2.5893	0.0283259
H4C11	1.77041	0.0430939
H4C12	2.24441	0.00787266
H4C14	1.42399	0.0188975
H4C15	1.45119	0.0115856
H4C2	1.99141	0.00363789
H4C5	1.41577	0.0327811
H4C8	1.9633	0.00396216
HIF1A-AS3	-2.25467	0.000139309
HILPDA	-1.93389	0.0100741
HK2	-1.42963	0.000970682
HLA-DRB1	1.44155	0.0430939
HLA-H	1.10452	0.0340446
HSPB6	-1.23919	0.0104325
HTRA3	2.00952	0.0480273
ID4	-1.4265	0.0253494
IER3	-1.57997	0.0104201
IFI27L2	2.18072	0.0457691
IFITM1	1.57182	0.0379296
IGBP1	1.11087	0.0184961
IGFBP6	1.94441	0.0382528
IGHG2	3.55141	0.0430939
IGHJ4	4.31204	0.000559192
IGHJ5	4.31701	0.000863499
IGHM	4.77808	0.00957336
IGHV3-7	4.08957	0.00558604
IGKV2D-28	3.41104	0.0217153
IGLV2-14	4.29309	0.00236076
IGSF10	-1.83817	4.47104e-05
IKZF3	1.49568	0.0461271
IL16	1.08258	0.0387945
INSIG1	-1.28785	0.0446788
IRAK3	-1.04471	0.00721459
ITGB2	1.25517	0.00544865
ITM2C	2.1176	0.00236076
JPT1	1.29222	0.0387945
JUNB	-1.17751	0.0129362
KIAA0513	1.04021	0.0388366
KIF11	1.76848	0.0423305
KITLG	-1.02402	0.0194431
KLF6	-1.36277	1.72561e-05
KLF9	-1.41497	0.0129928
LHFPL2	-1.04596	0.0340446
LMCD1	-1.02756	0.00335036
LONRF1	-1.52424	0.0253913
LRRC58	-1.10274	0.00941686
MAP3K2	-1.14471	0.00117841
MAPK6	-1.30374	0.00217774
MARK2P8	-1.86658	0.0273442
MCUR1P1	-2.08096	0.0248568
MIR23AHG	-1.01513	0.0146528
MITD1	1.14367	0.023607
MKI67	1.70059	0.0144117
MME	-2.35264	0.00544865
MMRN2	1.31833	0.0135059
MT1L	1.97333	0.0417396
MT1XP1	-2.35992	0.0200271
MTCO1P40	-2.52354	0.0488526
NAMPT	-1.49132	7.28335e-05
NAMPTP1	-1.6473	1.72561e-05
NAV2-AS5	-1.58319	0.0207408
NDUFB1	1.22744	0.024293
NEDD9	-1.07066	0.0195654
NFKBIA	-1.02313	0.00217774
NME9	-1.95349	0.0262319
NOTCH2NLC	-1.0775	0.0188421
NR4A1	-2.20423	0.00107712
NR4A2	-1.68411	0.0363651
NR4A3	-1.60135	0.000200859
NUP58	-1.1855	0.00296401
OSBPL8	-1.13255	0.000369211
PAG1	-1.22796	0.00047954
PDE12	-1.08029	0.0250391
PDLIM3	-1.34722	0.00047954
PER1	-1.23786	0.00904677
PFKFB3	-1.20328	0.00217774
PHLDA1	-1.02019	0.0486083
PLAAT4	2.76657	0.00957336
PLEKHA3	-1.01063	0.0257588
PLVAP	1.82466	0.000611432
POMP	1.07208	0.0283259
PPARG	-1.42764	0.042641
PPWD1	1.02499	0.00409317
PSMB10	2.86964	0.000221427
PSMB8	1.12598	0.0336936
PSMB9	1.47417	0.0242665
PSMD10	1.92624	0.0310198
PSME1	1.26916	0.00283661
PSME2	1.27055	0.0207748
PTCSC1	-1.38514	0.0461878
PTGS2	-1.99509	0.00962742
PTX3	-2.00382	0.00354244
RAMP2	2.05341	0.000743411
RAMP3	2.33362	0.000959683
RASGEF1B	-1.43867	0.00099236
RASSF1	-1.18627	0.0312017
RGCC	-1.12147	0.0217782
RHOB	-1.32212	0.00405947
RHOQ	-1.2739	0.000726559
RHOQ-AS1	-2.17523	0.000823639
RN7SK	1.33251	0.00405895
RN7SKP9	-1.23255	0.0260815
RN7SL1	1.41773	0.00264545
RN7SL2	1.77344	0.000154779
RN7SL767P	1.58406	0.000643468
RNA5SP141	-2.62729	0.0170256
RNA5SP161	-1.99423	0.0160134
RNA5SP191	-2.47694	0.0108497
RNA5SP199	-2.44158	0.0150591
RNA5SP225	-2.35132	0.00623027
RNA5SP242	-2.6926	0.00467126
RNA5SP259	-2.73366	0.000800725
RNA5SP428	-2.3734	0.030944
RNA5SP444	-3.2128	0.0178587
RNA5SP481	-2.0073	0.0198918
RNA5SP502	-2.26706	0.0104201
RNF152	-1.21693	0.0168548
RNU1-27P	1.86813	0.00256103
RNU1-28P	2.55238	0.00172047
RNU2-36P	-1.88279	0.0253494
RNU2-59P	-2.3958	0.0434916
RNU6-1016P	-2.77474	0.00499754
RORA	-1.04369	0.00172047
RPL11P3	-2.22301	0.026411
RPL21P123	-2.19064	0.00957336
RPL23A	1.57701	0.000334084
RPL23AP42	1.0792	0.00941686
RRM2B	-1.04328	0.0468862
S1PR3	-1.35352	0.000754429
SAMD9L	1.62342	0.027375
SCARNA13	1.25358	0.00922808
SCARNA21	1.19203	0.0150119
SCARNA5	1.55206	1.04003e-06
SCARNA6	1.25005	0.00104792
SCN7A	-1.40208	0.0016249
SDC4	-1.33177	0.00957336
SDCBP2-AS1	-1.09465	0.0340446
SEC63P1	-1.18583	0.0294897
SIAH1	-1.34947	0.024612
SLC19A2	-2.68041	1.72561e-05
SLC2A3	-1.66731	0.000589347
SLC6A6	-1.16801	0.00249912
SNORA71C	3.01985	0.0171193
SNORA73A	1.58631	0.00944494
SNORA73B	1.96887	0.00047954
SNORA79B	1.6681	0.0134909
SNORD116-8	2.14518	0.0356196
SNORD17	1.04924	0.000450529
SNTB1	-1.21734	0.0454059
SOD1	1.26303	0.023607
SPDYA	-1.39054	0.0110201
SRF	-1.18186	0.00623332
TCF21	-1.33243	0.00355516
TGFBR1	-1.05379	0.005295
TIMP3	-1.11035	0.0212885
TLR2	-1.2162	0.00201973
TMED7	-1.14581	0.00784037
TMEM19	1.27512	0.028783
TNFAIP3	-1.21194	6.64663e-05
TXNRD1	-1.22368	0.00849653
U2AF1L5	-1.05777	0.00300214
UBB	1.2858	0.0430939
UBE2D4	-1.58259	0.0312017
UPP1	-1.45975	0.000476133
USP53	-1.99227	1.73058e-08
VGLL3	-1.51987	2.67576e-05
ZFAND5	-1.10187	0.000470084
ZFP36	-1.55165	1.72561e-05

## Sheet: HEART
Gene	logFC	FDR
AASDHPPT	2.61471	0.0153511
ABCC3	3.36923	0.00171679
ACACA	2.3322	0.0352287
ACAP1	2.75489	0.0102667
ACTG1P1	2.27302	0.0417508
ADPGK	2.40372	0.0283036
AGPAT4	2.56478	0.0180653
AHNAK2	2.94902	0.00582904
ALS2CL	2.57258	0.0176575
AMMECR1	3.92283	0.000306279
ANAPC2	2.74595	0.0105829
ANGPT2	3.8413	0.000384454
ANKHD1	5.48829	1.13928e-06
ANXA2P2	2.84688	0.00809398
APOB	3.84728	0.00038172
APOE	2.974	0.0055409
APTX	2.20945	0.0489349
ARFGAP1	2.9645	0.00553137
ARHGEF1	4.92811	1.02308e-05
ARIH2P1	3.14296	0.00342968
ARL4A	2.44846	0.0249223
ARL6IP1	2.45121	0.0247135
ARL6IP4	3.23095	0.00258878
ARMCX5	2.54432	0.0188877
ASPM	3.18322	0.00301482
ASPSCR1	2.24793	0.044282
ATAD2	3.84967	0.000385657
ATAD5	2.54432	0.0189449
ATG4D	2.36923	0.0316569
ATG5	2.73697	0.0109115
ATR	2.54088	0.0190424
AVL9	2.49896	0.0211556
AZGP1	2.94251	0.00596705
BACE1-AS	3.29768	0.00210119
BCL6B	2.40551	0.0281736
BCL7C	2.68182	0.0127472
BEND3P3	2.5025	0.0212699
BIN3	2.27302	0.0421312
BLOC1S3	2.24793	0.044186
BMP1	2.80735	0.00882362
BORCS8	3.02483	0.00479771
C15orf40	2.80735	0.00878591
C19orf25	3.64386	0.000728527
C1QB	2.70506	0.0120299
C1QC	3.67054	0.000663822
CAAP1	2.5025	0.0210887
CACNA1A	2.45943	0.0243662
CACNA1C-AS4	2.62449	0.0149816
CACNB3	2.85798	0.00774861
CALCRL	2.76429	0.00998017
CCDC57	3.03709	0.00477439
CCT6P1	2.87447	0.00734914
CD163	4.336	7.64677e-05
CD93	2.22097	0.0474316
CDIPT	2.81592	0.00865133
CDK16	2.52356	0.0198526
CEBPG	3.39993	0.00153833
CFAP36	3.01282	0.00497043
CFB	3.69116	0.000633378
CHD4	2.84549	0.00806776
CHROMR	2.26589	0.0426252
CHTOP	3.43741	0.00139839
CKMT2-AS1	3.23522	0.00260369
CLDN5	3.97982	0.000245858
CNOT6	3.29768	0.00208226
CNTNAP3B	2.66297	0.0135115
COL18A1	2.35682	0.0327601
COL7A1	2.97346	0.00552345
COPZ1	3.39803	0.00153551
COX18	2.23522	0.0457918
CRLF3	5	9.04174e-06
CRYZL2P	4.32193	7.83826e-05
CSTB	4.5025	4.40187e-05
CTPS2	2.66297	0.0135596
CYRIB	4.44294	5.27071e-05
DIRAS1	4.85798	1.30403e-05
DMWD	2.21327	0.0485337
DNAJC9	2.41504	0.0278337
DOCK2	2.96193	0.00556473
DOK6	2.68182	0.0127012
DPH6	2.45943	0.0242992
DTX2P1-UPK3BP1-PMS2P11	2.36923	0.0317361
DUS4L-BCAP29	2.43741	0.0257808
EDNRA	3.93074	0.000302416
EFEMP2	3.36923	0.00169927
EIF2S3B	3.01495	0.00498302
EIF3LP2	2.45943	0.02397
EMC8	3.08746	0.00412771
ENO2	2.21205	0.0486574
EP400P1	2.65535	0.0136617
ERI2	4.04439	0.000213912
EYA3	2.98109	0.0054614
F13A1	8.11808	1.98456e-11
FAHD1	2.42999	0.0263512
FAM110B	2.54946	0.0186601
FAM157C	2.5025	0.021331
FAM20C	3.51307	0.00108508
FAM214A	3.49825	0.00111973
FAM27E3	3.49185	0.00113952
FAM53B	2.52774	0.0198624
FCGR2A	3.34577	0.00181824
FGD5	2.65966	0.0134625
FGG	4.5025	4.1702e-05
FHIT	3.27302	0.00228908
FIBIN	4.30986	7.66511e-05
FIGN	2.36923	0.0314219
FPR1	3.43741	0.00141465
FRG1HP	3.56478	0.000898849
FTLP3	2.62882	0.015065
FXYD1	2.79008	0.00922965
FZD7	2.21501	0.0483149
GABPB1-IT1	2.64386	0.0142896
GAPDHP60	2.36923	0.0315782
GAPDHP61	2.70044	0.012131
GARS1-DT	2.67765	0.0128809
GAS6-AS1	2.64386	0.0142403
GC	4.8413	1.19572e-05
GCSHP5	3.32193	0.00195162
GGCX	3.05528	0.00448806
GGT5	4.97728	8.96793e-06
GHRLOS	3.98489	0.000246338
GIMAP2	2.25634	0.043442
GJA4	3.32493	0.00194331
GOLGA8M	2.27302	0.0420355
GPS2	6.30986	4.26101e-08
GSN-AS1	4.41504	5.73764e-05
GSTP1	2.76377	0.00992248
GTF2IP12	3.16993	0.00308212
GTF2IP20	2.56478	0.0181222
GUSBP1	2.48829	0.0219738
H2AC16	2.34577	0.034051
H2AC18	2.32193	0.0363265
H2AC19	2.32193	0.0360695
H2AC21	2.90689	0.00669779
H2AX	3.18322	0.00296879
H2BC17	2.41504	0.027688
H4C14	2.56478	0.0181796
H4C2	3.12928	0.00354327
H4C9	2.70044	0.0120859
HADHAP1	2.96963	0.00549569
HEATR3	2.79586	0.00907796
HES1	2.26748	0.0424606
HMCN2	4.17659	0.000121429
HMGA1	4.2647	9.15796e-05
HMGB1P1	2.45943	0.0245012
HMGB1P8	2.45943	0.0241006
HMGB2	2.40656	0.0281283
HPS1	2.72338	0.011341
HSPB3	2.44846	0.0248553
HSPB6	2.24809	0.0444481
HVCN1	3.29768	0.00212047
IBA57	2.2076	0.0490768
IFT140	2.53398	0.0194746
IGF1	6.1565	6.72006e-08
IGF2BP2	2.38904	0.0297064
IGFBP2	2.58896	0.0168155
IGKC	2.56478	0.0180086
IL17RA	2.74147	0.0107456
IL1RL1	4.52207	4.50845e-05
IQGAP2	4.40372	5.78177e-05
IRF2BP1	2.73697	0.0108689
ISCA1P1	2.96963	0.00555608
ITGA3	2.56253	0.0180086
ITGA9-AS1	2.24793	0.0443785
ITGB8	3.82443	0.000399624
JMJD8	2.26804	0.0424653
JRK	2.25154	0.0439597
KBTBD6	2.9542	0.00572754
KCNK1	2.68806	0.0125057
KCNK6	2.44773	0.0248623
KCTD13	3.51307	0.00107151
KCTD5	3.23522	0.00256029
KCTD7	2.36923	0.0313443
KIAA1328	3.8413	0.000376608
KLHL22	4.01495	0.000225489
KNG1	2.62449	0.0150825
KPNA5	3.07325	0.00430972
LFNG	2.62449	0.0151847
LINC00339	3.22239	0.00264766
LINC01963	2.9386	0.00600791
LMLN	2.81876	0.008583
LRRC28	3.1247	0.00359149
LRRC3	2.42999	0.0264211
LRRC37A16P	2.33151	0.0352386
LRRC8C	3.66613	0.000666913
LRRN2	2.71882	0.0114753
LRWD1	2.33787	0.0345354
LSM6	2.90689	0.0068003
LSP1	2.53743	0.019257
LUCAT1	2.8679	0.00749125
LYSMD4	3.89077	0.000347902
MAGEH1	2.89077	0.00711621
MAGI1-IT1	3.87447	0.000350689
MAMLD1	2.53398	0.0194166
MAN1B1	2.84688	0.00805634
MCM8	3.42626	0.00142309
MCTP2	3.29768	0.0021401
MED10	3.57154	0.000882794
MED15	2.39486	0.0290995
MERTK	2.76553	0.00996699
METTL21A	2.96963	0.00543659
MGAT2	2.3599	0.032444
MIGA2	2.5502	0.0186606
MINCR	2.52356	0.0199691
MIR3667HG	2.34577	0.0338853
MKI67	2.49719	0.0212497
MOB2	3.13614	0.00348543
MOB3C	2.55345	0.0184679
MPST	4.25424	9.28314e-05
MRE11	2.58496	0.0169334
MRFAP1L1	4.51307	4.43042e-05
MSL3	4.17659	0.000125477
MT1XP1	2.8413	0.00803005
MT2P1	3.36923	0.00168211
MTHFSD	3	0.00508019
MTO1	2.56071	0.018032
MUC12	2.23522	0.0459887
MYL5	2.26053	0.0432242
NAGPA	2.32193	0.0359846
NAP1L2	3.79008	0.000451703
NBR2	2.66297	0.0134163
NCAPD2	2.29546	0.0392507
NCLN	2.23202	0.046156
NGDN	3.35755	0.00173966
NHS	2.80735	0.00893871
NOL4L	2.80735	0.00886165
NPM1P6	3.36923	0.00166529
NPPB	3.01057	0.00496141
NR2F2-AS1	2.59826	0.0162293
NUPR1	3.17289	0.00308718
OGG1	2.87447	0.00742015
OR2A20P	3.02975	0.00484058
OR2A9P	3.43741	0.0013825
ORAI2	2.26053	0.0431282
ORC4	3.44846	0.00136006
OSGIN1	2.87447	0.00745617
OTUD5	2.24562	0.044385
PANK2	2.4638	0.0241386
PARP10	2.22239	0.0472756
PCDHB12	2.32193	0.0361548
PCDHGA11	3.14975	0.00335096
PCDHGA8	4	0.000235514
PCDHGB2	2.62449	0.0149316
PDGFA	2.66297	0.013608
PDIA4	2.32764	0.0356924
PELI3	2.58496	0.0170427
PGPEP1	2.28951	0.0397991
PMS2P1	2.8413	0.00806655
PNKD	3.80735	0.000424592
POLD4	2.70571	0.0120418
POLR1D	2.88101	0.00728149
POLR2F	2.72489	0.0113114
POLR2G	2.5025	0.0214544
POLR3H	2.926	0.00631759
PPIE	2.58496	0.0168793
PPP1R14A	3.29155	0.00212223
PRDM11	3.22239	0.00266936
PRNCR1	2.54432	0.0190025
PROCR	3.79008	0.000443181
PSMB3	3.60486	0.000834835
PSMC1	2.24793	0.0440903
PTER	2.56478	0.0179523
PTGR1	2.83168	0.00822361
PUS1	3.18322	0.00299163
PYROXD1	2.74894	0.01049
RAB11FIP4	3.02975	0.00478082
RAB35	2.28951	0.0397081
RABAC1	3.78136	0.00044494
RAD51D	2.51658	0.0203116
RAMACL	2.41504	0.0274011
RANBP17	2.67557	0.0129487
RAP2B	2.86625	0.00750969
RFLNB	2.56188	0.0180009
RFT1	2.91754	0.00652322
RHBDF2	2.34577	0.0339679
RHOQP3	2.8413	0.00810339
RN7SKP175	3.1964	0.00290793
RN7SKP180	3.1964	0.00288503
RNA5SP243	2.38773	0.0297115
RNF113A	2.71882	0.0114317
RNU5A-8P	2.38773	0.0297866
RNU5F-1	2.29418	0.0393541
RPL13AP2	2.8413	0.00799388
RPL23AP32	3.71882	0.000565972
RPL7P7	3	0.00513926
RPS19BP1	3.33787	0.00184909
RPS20P10	3.02975	0.00487103
RPS23P8	5.14296	5.18315e-06
RPS4XP11	3.08746	0.00415637
RPS6KA1	2.8413	0.00792251
RSKR	4.61471	3.08248e-05
RSRC1	3.01282	0.0050002
RWDD4P2	2.58496	0.0168256
S100A9	2.69263	0.0124011
SAA1	5.74595	3.92832e-07
SCAMP4	3.57491	0.000880972
SCARNA12	3.30986	0.00204318
SCARNA6	2.62015	0.015055
SDCBP2-AS1	2.76377	0.00996233
SEC13	3.05166	0.00453175
SEMA3B	2.25634	0.0432515
SEMA4B	2.63904	0.0144817
SEMA6B	3.08746	0.00409944
SEMA6D	2.61143	0.0154611
SEPTIN7P6	2.41504	0.0275438
SERPINA3	7.5937	1.2632e-10
SERTAD3	2.20945	0.0490366
SETSIP	2.27302	0.0418452
SFI1	2.42999	0.0264914
SHMT1	3.77259	0.000447402
SLC16A3	3.59826	0.000835979
SLC38A10	2.77727	0.00971244
SLC46A1	2.45943	0.0242327
SLC49A4	2.39993	0.0285892
SLCO3A1	3.60204	0.000833468
SMAP2	2.22239	0.0477786
SMARCD3	3.55117	0.000932713
SMCO4	2.51658	0.0203706
SMCR5	2.33787	0.0346186
SMIM14	2.29768	0.0390938
SNCG	2.69116	0.0124328
SNORA17B	2.30581	0.0380536
SNRPA1	2.30256	0.0384478
SNRPCP2	2.41504	0.0273303
SOX4	2.82443	0.00841169
SPIN3	3.10154	0.00392948
SPTLC1P1	2.62449	0.0148327
SQOR	2.41504	0.0272598
SREBF1	2.21723	0.0480102
SRP9	2.61275	0.015427
SRP9P1	3.08746	0.00407155
SRPX	2.38466	0.0300007
SRSF8	3.02975	0.00475149
SSC5D	2.88536	0.00725062
STIMATE	2.39993	0.0286622
SUFU	2.87447	0.00738447
SYN2	2.96963	0.00552572
SYNGAP1	2.5025	0.0213925
TAF10	2.31177	0.0372666
TAF1L	2.70044	0.0120411
TATDN1	2.52356	0.0200869
TBC1D10B	2.2437	0.0446165
TBC1D24	2.73697	0.0108266
TC2N	3.59495	0.000825072
TIGD5	3.68182	0.000650658
TLR2	3.5025	0.00111144
TMBIM4	3.02975	0.00481052
TMC6	2.70044	0.0122222
TMEM199	2.5025	0.0211487
TMEM205	2.72973	0.011123
TMEM214	2.71882	0.0115193
TMEM41A	3.06848	0.00437308
TMEM63A	3.01089	0.00498369
TNFAIP8L1	4.76818	1.57887e-05
TNK2	2.48113	0.0225609
TNRC18P1	2.77259	0.00970868
TP73-AS1	3.60979	0.000840954
TPD52	2.23266	0.0461419
TPD52L1	2.41504	0.0279072
TPT1P5	2.27302	0.0419401
TRAF2	3.12928	0.00356876
TRAFD1	2.38082	0.030386
TRAPPC9	2.88536	0.0072149
TRIM27	2.80162	0.00889239
TTPAL	2.20945	0.0488335
TUBE1	4.03709	0.000214946
TUT1	2.45943	0.0244335
TXNDC17	2.60486	0.0158398
UBA7	3.41504	0.00146611
ULK1	2.26006	0.0431095
USP30	3.36923	0.00173468
VPS26C	2.66297	0.0134638
VPS37B	2.25634	0.0433465
VPS45	3.06369	0.00443783
WASF4P	3.79008	0.000434974
WASH6P	2.34577	0.0336398
WDR11	3.59826	0.000824036
WDR46	4.02975	0.000216208
XYLT2	4.17659	0.000129804
YARS2	2.96963	0.00546598
ZBTB42	2.90689	0.0066643
ZCCHC7	2.88381	0.00722835
ZEB1-AS1	2.62449	0.0152884
ZFAND6	2.29381	0.0393197
ZFAS1	3.89077	0.000339811
ZFP41	2.35364	0.0330928
ZNF101	2.25634	0.0435379
ZNF155	3	0.00516931
ZNF204P	2.80735	0.00874852
ZNF219	2.87036	0.00744633
ZNF337-AS1	2.66297	0.0133225
ZNF362	2.32562	0.0358902
ZNF382	2.29278	0.0393869
ZNF507	2.97575	0.00552912
ZNF524	2.52356	0.0200278
ZNF528-AS1	2.26053	0.0433207
ZNF551	3.24793	0.00252157
ZNF597	2.27302	0.0422274
ZNF667-AS1	3.24159	0.002551
ZNF710-AS1	3.23522	0.00258181
ZNF714	2.62449	0.0151334
ZNF718	2.97982	0.00546114
ZXDA	3	0.00510955

## Sheet: LIVER
Gene	logFC	FDR
ARPC3P1	3.32193	0.0280489
ATP6V1G1P7	3.16993	0.0352502
BCL2A1	3.44057	0.0214206
BDP1P	3.58496	0.0173345
C11orf98P1	3.45943	0.0220887
CD68	4.04629	0.00840566
CEACAM3	3.66297	0.0169913
CGB1	3.32193	0.0269838
CLIP4	3.08746	0.0448641
CYCSP45	4	0.00773403
CZIB	3.32193	0.0256833
E2F4P1	4	0.00902303
EIF4BP1	5	0.000997215
ERVV-1	4	0.00832895
ESAM	3.73697	0.0135703
FBXO48	3.19265	0.0347952
FTLP14	3.45943	0.0217324
GOLT1B	3.45943	0.0210533
GPR108	4.22239	0.00533115
GTF2F2P2	4	0.00746734
GUSBP5	4.32193	0.00480138
HASPIN	3.32193	0.0263175
IL2RG	3.32193	0.024224
KRT18P49	3.58496	0.018042
KRTAP13-2	3	0.0448653
LINC01551	3.44057	0.0211056
LINC02006	3.41504	0.0220149
MIR133A1HG	3	0.0445402
MMP1	3.83289	0.0112453
MPDU1	4.1964	0.00553589
MTCYBP5	3	0.048398
NDUFB1	3.07039	0.0465372
NELFB	3.41504	0.0223294
NF1P8	3.32193	0.0253776
NPL	5.16993	0.000776433
OR2S1P	3.96963	0.00800557
OR2T3	3.32193	0.0292016
OR4N1P	5.16993	0.000970542
OR5F2P	4.34577	0.00510499
OR7E128P	3.08342	0.0450251
OR7E8P	3.32193	0.0284229
PCDHAC2	3.32193	0.025079
PCGF6	4.45943	0.00374377
PNMA6B	3.53605	0.0186088
PSMC1	3.45943	0.0213875
PYM1	3.73697	0.0139274
RAC1P5	5.70044	0.000620061
RHNO1	3.45943	0.0224569
RN7SKP243	4	0.00941534
RN7SKP291	5.39232	0.000900035
RN7SL677P	3.32193	0.0245025
RN7SL689P	3	0.0495689
RN7SL850P	3	0.0487821
RNA5SP19	3.58496	0.0188098
RNA5SP48	4.32193	0.00450129
RNF126	3.90689	0.00901029
RNF138P1	4.16993	0.00577209
RNU6-1016P	3	0.04553
RNU6-383P	4.32193	0.00423651
RPL19P14	3.07039	0.0460982
RPL19P18	3	0.0465647
RPSAP41	3	0.0451952
S100A11P1	3.32193	0.0247874
SMC2	3.3505	0.0269229
SOHLH1	3.05889	0.0474152
STAC	3.80735	0.0112688
STK25P1	5.12928	0.00074454
TMSB4XP4	3.45943	0.0207294
TOMM20P4	4	0.00866211
TRAPPC2B	3.58496	0.0163715
UBA52P8	3.58496	0.0160738
USP17L7	4.32193	0.00514433
ZNF402P	3.41504	0.022653
ZNF524	3.5025	0.0201091
ZNRD2	3.11548	0.0413307

## Sheet: BOWEL
Gene	logFC	FDR
ADAMTS4	5.1645	0.0300093
ADAMTS9	4.03121	0.0492507
AMPD3	4.94642	0.0338477
ANKRD37	4.78136	0.0348008
ANKRD54	4.36257	0.0378126
ANKRD9	4.56478	0.0320931
APEX1	4.71425	0.0340492
APOBR	4.91648	0.0331351
AQP9	4.32193	0.038609
ASDURF	4.08746	0.0469899
ASH1L-AS1	4.32193	0.0383481
BCL2A1	5.65821	0.0322932
BICDL1	4.85798	0.0359698
CA12	5.54579	0.0263923
CBX1P1	5.61471	0.0277731
CCDC88C	4.15754	0.0423947
CD300E	5.60881	0.0262412
CD38	4.30378	0.0387661
CFAP418-AS1	5.2854	0.0275177
CHI3L1	5.47458	0.0260098
CHRDL2	4.85656	0.0334991
CHST9	4.12928	0.0440042
CLGN	4.564	0.0318474
EIF3LP2	4.08746	0.0449269
EXOSC3P1	4.45943	0.0341658
FBXL8	4	0.0477469
FCGR3B	4.02975	0.0491648
FGF7P3	4.16993	0.042923
FNDC4	4	0.0479545
FRAT1	4.24793	0.0410762
FSHR	4.70044	0.0305031
FUNDC2P1	4.70044	0.0341153
FUT6	4.16993	0.0443947
G0S2	4.94486	0.033235
GDF15	4.2854	0.0397438
GK	4.35364	0.0371707
GUCA1B	4.70044	0.0332406
H3C11	4.08746	0.0453696
H4C6	5.04439	0.0334373
HAP1	4.85798	0.0340078
HDC	4.9542	0.0364781
HILPDA	4.71049	0.0338574
HK2	4.27479	0.0401038
HMOX1	5.37287	0.0257016
HNRNPA3P1	4	0.0485883
HNRNPA3P7	4.16993	0.0441424
HOMER3	5.12928	0.0304399
IER3	4.06746	0.0463662
IGHA1	4.83211	0.0328919
IGLC2	4.39722	0.037079
IL18R1	4.20076	0.0426308
IL1RL1	4.66503	0.03135
IPO4	4.80735	0.0335069
KCTD17	4.1247	0.0441925
KLHL2P1	4.58496	0.0322886
KLHL35	5.52356	0.026104
LDHAP2	5.88264	0.0247596
LDHB	4.68963	0.0304767
LERFS	5.2854	0.0265688
LINC02157	5	0.0339807
LINC02289	4	0.049239
LINC02412	4.9542	0.0356298
LINC02649	4.22707	0.0413438
LYL1	4.60486	0.0316047
MACROD2-AS1	4.2854	0.0400036
MAD2L2	4.08746	0.0451472
MAGI1-AS1	4.85798	0.0352911
MANF	4.43539	0.0347951
MAP3K8	4.48808	0.0338229
MC1R	4.67243	0.031224
MICA	4.37697	0.037243
MINCR	4.16993	0.0426872
MIR222HG	4.11548	0.0448088
MMP1	9.512	3.92351e-05
MT1X	4.16729	0.0419966
MTHFD2P1	4.24793	0.0421227
NPM1P5	4.75489	0.0350926
ORMDL2	5.49185	0.0264136
P2RY11	4.64386	0.0300541
PCDH11X	4.39232	0.0363467
PDCD2L	4.70044	0.0308662
PHETA2	4	0.0490201
PHKA1P1	4.75489	0.0330873
PIGFP1	4.24793	0.0408226
PILRA	4.14296	0.0432301
PLCH1	4.90689	0.0331377
POLRMT	5.33985	0.0254865
POU3F3	5.39232	0.0257126
PRC1	4.52356	0.0336928
PRDX2P1	4.08746	0.0472309
PTGES	4.19916	0.0425238
PTK7	4.64386	0.0310132
PTX3	4.78039	0.0343261
RBM17P4	4.64386	0.0320357
RHBDF2	6.08321	0.01836
RN7SKP173	4.16993	0.041995
RN7SKP234	4	0.0496826
RN7SL34P	4.16993	0.0446498
RN7SL688P	4	0.0488032
RNA5SP92	4.32193	0.0391415
RND1	4.45943	0.0352953
RPL23AP34	4.45943	0.035006
RPL26P35	4.32193	0.0380908
RPL34P21	4.58496	0.0316677
RPL7L1P12	4.52356	0.0330964
RPS15AP10	4.24793	0.0405722
RPS2P32	5.16993	0.0306005
RTEL1P1	4.14296	0.0434589
S100A9	4.40871	0.0364862
SAMSN1	4.74416	0.0328913
SCARNA4	5.40939	0.0258959
SCIMP	4.49185	0.0341333
SEPTIN5	5.42626	0.0261407
SERPINE1	4.7625	0.0350746
SFN	4.64386	0.0306868
SGMS1-AS1	6.85798	0.00586855
SH3GL1P2	4.32193	0.0394134
SLC1A3	4.16065	0.0423491
SLC2A5	4.05063	0.0475445
SLC7A5	7.19476	0.00364204
SMIM32	4.08746	0.0447088
SNORA16A	3.98185	0.0491401
SNORA71C	4.58496	0.0310702
SNORD13	4.22607	0.0409391
SNRK-AS1	4.45943	0.0338947
SPATA20	4.59826	0.0317226
SPECC1L-ADORA2A	4.5325	0.0333761
ST6GALNAC6	5.83289	0.0247107
STK11IP	4	0.0499074
STRIP2	4.45943	0.0336278
TDG	4.75489	0.0335668
TDRD9	4.49185	0.0344275
TG	9.89785	2.63824e-05
TIMM10	4.49185	0.033844
TNPO1P1	4.16993	0.043893
TOMM20P2	4.58496	0.0313661
TPT1P5	4.16993	0.0422232
TTC13	4.83289	0.0345669
TVP23A	4	0.0483751
U2AF1L4	4.65821	0.0314425
UNC93B1	4.22607	0.0411828
WHSC1L2P	4.08746	0.0467514
XIST	9.99859	4.2792e-05
ZBTB14	4.19377	0.0427506
ZBTB17	4.94753	0.0345201
ZBTB42	4.61471	0.0312794
ZNF396	4.72792	0.0335512
ZNF513	5.07682	0.0321068

## Sheet: Total
Total (5 tissues)
AASDHPPT
ABCC3
ACACA
ACAP1
ACTG1P1
ADAMTS1
ADAMTS10
ADAMTS15
ADAMTS4
ADAMTS8
ADAMTS9
ADM
ADPGK
AGFG1
AGPAT4
AHNAK2
ALDOC
ALS2CL
AMMECR1
AMPD3
ANAPC2
ANGPT2
ANKHD1
ANKRD37
ANKRD54
ANKRD9
ANXA2P2
APEX1
APOB
APOBEC3D
APOBR
APOE
APTX
AQP9
ARFGAP1
ARG2
ARHGAP42
ARHGEF1
ARIH2P1
ARL4A
ARL5B
ARL6IP1
ARL6IP4
ARMCX5
ARPC3P1
ASDURF
ASH1L-AS1
ASPM
ASPSCR1
ATAD2
ATAD5
ATF5
ATG4D
ATG5
ATG9B
ATP13A3
ATP13A4
ATP1A1-AS1
ATP5ME
ATP5MF
ATP6V1G1P7
ATR
AURKA
AURKB
AVL9
AZGP1
B4GALT5
BACE1-AS
BCL6B
BCL7C
BDP1P
BEND3P3
BHLHA15
BHLHE40
BICDL1
BIN3
BIRC5
BLOC1S3
BMP1
BORCS8
BPNT2
BTN3A3
BUB1
C11orf96
C11orf98P1
C12orf76
C15orf40
C19orf25
C19orf33
C19orf53
C1GALT1
C1QB
C1QC
C3
C4orf3
CA12
CAAP1
CACNA1A
CACNA1C-AS4
CACNB3
CALCRL
CARD17
CARMN
CBX1P1
CCDC17
CCDC57
CCDC88C
CCN1
CCN2
CCNA2
CCNB1
CCNB2
CCR1
CCT3
CCT6P1
CD14
CD163
CD68
CD70
CD93
CDC20
CDC45
CDC6
CDCA5
CDCA8
CDIPT
CDK1
CDK16
CDT1
CEACAM1
CEACAM3
CEBPB
CEBPG
CENPA
CENPF
CENPM
CEP55
CFAP36
CFAP418-AS1
CFB
CGB1
CHD4
CHI3L1
CHRDL2
CHROMR
CHST9
CHTOP
CIITA
CKMT2-AS1
CKS2
CLDN5
CLEC4D
CLEC5A
CLGN
CLIC4
CLIP4
CLK4
CLU
CMPK2
CNOT6
CNTNAP3B
COL18A1
COL7A1
COL9A2
COPZ1
COX18
CRLF3
CRYZL2P
CSF3R
CSGALNACT2
CSTB
CTPS2
CXCL2
CYBA
CYCSP45
CYRIB
CZIB
DDX60
DHCR24
DHFR
DIRAS1
DKK3
DLGAP5
DMWD
DNAJC9
DNM3OS
DOCK2
DOK6
DPH6
DSP
DTX2P1-UPK3BP1-PMS2P11
DUS4L-BCAP29
DUSP13
DUSP6
DYNC2I2
E2F1
E2F4P1
EAF1
EAF2
ECSCR
EDNRA
EEF1A1P13
EFEMP2
EGR1
EIF2AK2
EIF2S3B
EIF4BP1
ELL2
EMC8
EMP1
ENO2
ENPP4
EP400P1
EPHX2
EPSTI1
ERAP2
ERI2
ERVV-1
ESAM
EXOSC3P1
EYA3
F13A1
FABP5
FAHD1
FAM102B
FAM104A
FAM110B
FAM126A
FAM157C
FAM20C
FAM214A
FAM27E3
FAM53B
FANCL
FBXL8
FBXO48
FCGR2A
FCGR3B
FGD5
FGF7P3
FHIT
FIBIN
FIGN
FNDC4
FNIP2
FOLR1
FOXM1
FPR1
FRAT1
FRG1HP
FRMD4B
FSHR
FTLP14
FTLP3
FUNDC2P1
FUT6
FUT8
FXYD1
FZD7
GABPB1-IT1
GADD45A
GADD45B
GAPDHP60
GAPDHP61
GARS1-DT
GAS6
GAS6-AS1
GBE1
GC
GCSHP5
GDF15
GGCX
GGH
GGT5
GHRLOS
GIMAP2
GIMAP4
GIMAP7
GINS2
GJA4
GJC1
GLDN
GMNN
GOLGA8M
GOLT1B
GPR108
GPR141
GPR84
GPS2
GSN-AS1
GSTP1
GTF2F2P2
GTF2IP12
GTF2IP20
GUCA1B
GUCY1A2
GUSBP1
GUSBP5
GYG1
H1-5
H2AC11
H2AC13
H2AC14
H2AC17
H2AC8
H2AX
H2BC11
H2BC12
H2BC13
H2BC14
H2BC21
H2BC3
H2BC4
H2BC6
H2BC9
H3C11
H3C3
H3C6
H3C7
H4C1
H4C11
H4C12
H4C15
H4C4
H4C5
H4C6
H4C9
HADHAP1
HAP1
HASPIN
HDC
HEATR3
HES1
HES6
HIF1A-AS3
HJURP
HK3
HLA-DQA2
HLA-DRB1
HLA-H
HMCN2
HMGA1
HMGB1P1
HMGB1P8
HMGB3
HMMR
HMOX1
HNRNPA3P1
HNRNPA3P7
HOMER3
HP
HPS1
HSP90B1
HSPB3
HTRA3
HVCN1
IBA57
ID3
ID4
IFI16
IFI27
IFI27L1
IFI27L2
IFI44
IFI44L
IFITM1
IFITM3P6
IFT140
IGBP1
IGF1
IGF2BP2
IGFBP2
IGFBP6
IGHG1
IGHG2
IGHGP
IGHJ4
IGHJ5
IGHM
IGHV1-24
IGHV1-46
IGHV3-11
IGHV3-30
IGHV3-7
IGKV1-12
IGKV1-16
IGKV1-27
IGKV1-39
IGKV1-9
IGKV1D-39
IGKV4-1
IGLC3
IGLC7
IGLL5
IGLV1-40
IGLV1-44
IGLV1-47
IGLV1-51
IGLV2-11
IGLV2-23
IGLV2-8
IGLV3-1
IGLV3-10
IGLV3-19
IGLV3-21
IGLV3-25
IGLV3-27
IGLV3-9
IGLV4-60
IGLV4-69
IGLV5-45
IGLV6-57
IGLV9-49
IGSF10
IKZF3
IL16
IL17RA
IL27
IL2RG
INSIG1
IPO4
IQCN
IQGAP2
IRAK3
IRF2BP1
IRF7
ISCA1P1
ISG15
ITGA3
ITGA9-AS1
ITGB2
ITGB8
ITM2C
JCHAIN
JMJD8
JPT1
JRK
JUNB
KBTBD6
KCNK1
KCNK6
KCTD13
KCTD17
KCTD5
KCTD7
KIAA0513
KIAA0895L
KIAA1328
KIF2C
KIFC1
KITLG
KLF6
KLF9
KLHDC8B
KLHL22
KLHL2P1
KLHL35
KNG1
KPNA5
KRT18P49
KRTAP13-2
LDHAP2
LDHB
LERFS
LFNG
LHFPL2
LINC00339
LINC01551
LINC01963
LINC02006
LINC02157
LINC02289
LINC02412
LINC02649
LMCD1
LMLN
LMNB1
LONRF1
LRRC28
LRRC3
LRRC37A16P
LRRC58
LRRC8C
LRRN2
LRWD1
LSM6
LSP1
LUCAT1
LY6E
LYL1
LYSMD4
MACROD2-AS1
MAD2L2
MAFG
MAGEH1
MAGI1-AS1
MAGI1-IT1
MAMLD1
MAN1B1
MANF
MAP2K6
MAP3K2
MAP3K8
MAPK6
MARK2P8
MC1R
MCEMP1
MCM4
MCM8
MCTP2
MCUR1P1
MED10
MED15
MERTK
METTL21A
MGAT2
MICA
MIGA2
MILR1
MIR133A1HG
MIR222HG
MIR23AHG
MIR3667HG
MIR657
MITD1
MME
MMRN2
MOB2
MOB3C
MPDU1
MPST
MPZ
MRE11
MRFAP1L1
MSL3
MT1L
MT1X
MT2P1
MTCO1P40
MTCO2P2
MTCO3P12
MTCYBP5
MTHFD2P1
MTHFSD
MTO1
MUC12
MYBL2
MYL5
MYL6B
MZB1
NAGPA
NAIP
NAIPP1
NAMPT
NAMPTP1
NAP1L2
NAV2-AS5
NBR2
NCAPD2
NCAPG
NCLN
NDRG2
NEDD9
NELFB
NELL2
NF1P8
NFKBIA
NFXL1
NGDN
NHS
NME9
NOL4L
NOTCH2NLC
NOXA1
NPL
NPM1P5
NPM1P6
NPPB
NR2F2-AS1
NR4A1
NR4A2
NR4A3
NRIR
NSG1
NT5DC2
NTNG2
NUP58
NUPR1
OAS1
OAS2
OAS3
OASL
OGG1
OR2A20P
OR2A9P
OR2B6
OR2S1P
OR2T3
OR4N1P
OR5F2P
OR7E128P
OR7E8P
ORAI2
ORC4
ORMDL2
OSBPL8
OSGIN1
OSM
OTOF
OTUD5
P2RY11
PAG1
PANK2
PARP10
PCDH11X
PCDHAC2
PCDHB12
PCDHGA11
PCDHGA8
PCDHGB2
PCGF6
PCLAF
PDCD2L
PDE12
PDGFA
PDIA4
PDLIM3
PELI3
PER1
PGPEP1
PHACTR1
PHETA2
PHKA1P1
PHLDA1
PIGFP1
PILRA
PKMYT1
PLAAT4
PLCH1
PLEKHA3
PLK1
PLSCR1
PLVAP
PMS2P1
PNKD
PNMA6B
POC1A
POLD4
POLR1D
POLR2F
POLR2G
POLR3H
POLRMT
POMP
POU3F3
PPARG
PPIAP29
PPIE
PPP1R14A
PPWD1
PRC1
PRDM11
PRDX2P1
PRNCR1
PROCR
PRR11
PSMB10
PSMB3
PSMB8
PSMB9
PSMD10
PSME1
PSME2
PTCSC1
PTER
PTGES
PTGR1
PTGS2
PTK7
PTTG1
PUS1
PYM1
PYROXD1
RAB11FIP4
RAB19
RAB35
RABAC1
RAC1P5
RAD51D
RAMACL
RAMP2
RAMP3
RANBP17
RAP2B
RASGEF1B
RASSF1
RBM17P4
RFLNB
RFT1
RGCC
RHNO1
RHOB
RHOQ
RHOQ-AS1
RHOQP3
RN7SK
RN7SKP173
RN7SKP175
RN7SKP180
RN7SKP234
RN7SKP243
RN7SKP291
RN7SKP9
RN7SL1
RN7SL2
RN7SL34P
RN7SL677P
RN7SL688P
RN7SL689P
RN7SL767P
RN7SL850P
RNA5SP141
RNA5SP161
RNA5SP19
RNA5SP191
RNA5SP199
RNA5SP225
RNA5SP242
RNA5SP243
RNA5SP259
RNA5SP428
RNA5SP444
RNA5SP48
RNA5SP481
RNA5SP502
RNA5SP92
RNASE1
RNASE2
RND1
RNF113A
RNF126
RNF138P1
RNF152
RNU1-27P
RNU1-28P
RNU2-36P
RNU2-59P
RNU5A-8P
RNU5F-1
RNU6-383P
RORA
RPH3A
RPL10P15
RPL11P3
RPL13AP2
RPL13P12
RPL19P14
RPL19P18
RPL21P123
RPL23A
RPL23AP32
RPL23AP34
RPL23AP42
RPL26P35
RPL34P21
RPL7AP11
RPL7L1P12
RPL7P7
RPS15AP10
RPS19BP1
RPS20P10
RPS20P14
RPS23P8
RPS2P32
RPS4XP11
RPS6KA1
RPSAP41
RRM2
RRM2B
RSKR
RSRC1
RTEL1P1
RWDD4P2
S100A11P1
S1PR3
SAA1
SAMD9L
SAMSN1
SAP30
SCAMP4
SCARNA12
SCARNA13
SCARNA21
SCARNA4
SCARNA5
SCD
SCIMP
SCN7A
SCO2
SDC1
SDC4
SEC13
SEC63P1
SELENOM
SEMA3B
SEMA4B
SEMA6B
SEMA6D
SEPTIN5
SEPTIN7P6
SERPINA3
SERPINE1
SERTAD3
SETSIP
SFI1
SFN
SGMS1-AS1
SH3GL1P2
SH3YL1
SHMT1
SIAH1
SIGLEC1
SLC16A3
SLC19A2
SLC1A3
SLC26A8
SLC2A3
SLC2A5
SLC38A10
SLC46A1
SLC49A4
SLC6A6
SLC7A5
SLCO3A1
SMAP2
SMARCD3
SMC2
SMCO4
SMCR5
SMIM14
SMIM3
SMIM32
SMPD5
SNCG
SNORA16A
SNORA17B
SNORA73A
SNORA73B
SNORA79B
SNORD116-8
SNORD13
SNORD17
SNRK-AS1
SNRPA1
SNRPCP2
SNTB1
SOCS3
SOD1
SOHLH1
SOX4
SPAG5
SPATA20
SPATS2L
SPC24
SPDYA
SPECC1L-ADORA2A
SPIN3
SPTLC1P1
SQOR
SREBF1
SRF
SRP9
SRP9P1
SRPX
SRSF8
SSC5D
ST6GALNAC6
STAC
STIMATE
STK11IP
STK25P1
STMN3
STRIP2
SUFU
SYN2
SYNGAP1
TAF10
TAF1L
TATDN1
TBC1D10B
TBC1D24
TBC1D8
TC2N
TCF21
TCF7
TCTN1
TDG
TG
TGFBR1
TIGD5
TIMP3
TK1
TMBIM4
TMC6
TMED7
TMEM19
TMEM199
TMEM205
TMEM214
TMEM41A
TMEM63A
TMSB4XP4
TNFAIP3
TNFAIP8L1
TNFRSF17
TNK2
TNPO1P1
TNRC18P1
TOMM20P2
TOMM20P4
TP53I3
TP73-AS1
TPD52
TPD52L1
TPX2
TRAF2
TRAFD1
TRAPPC2B
TRAPPC9
TRBV27
TRIB1
TRIB3
TRIM25
TRIM27
TROAP
TRPM2
TTC13
TTPAL
TUBE1
TUT1
TVP23A
TXNDC17
TXNDC5
TXNRD1
TYMS
U2AF1L4
U2AF1L5
UBA52P8
UBA7
UBB
UBE2C
UBE2D4
ULK1
UNC93B1
USP17L7
USP18
USP30
USP53
UTS2
VGLL3
VPS26C
VPS37B
VPS45
WASF4P
WASH6P
WDR11
WDR46
WHSC1L2P
WSB1
XIST
XYLT2
YARS2
ZBTB14
ZBTB17
ZCCHC7
ZEB1-AS1
ZFAND5
ZFAND6
ZFAS1
ZFP36
ZFP41
ZNF101
ZNF155
ZNF204P
ZNF219
ZNF337-AS1
ZNF362
ZNF382
ZNF396
ZNF402P
ZNF429
ZNF507
ZNF513
ZNF528-AS1
ZNF551
ZNF597
ZNF667-AS1
ZNF710-AS1
ZNF714
ZNF718
ZNRD2
ZWINT
ZXDA

## Sheet: Tissue_Unique
BLOOD	LUNG	HEART	LIVER	BOWEL
ADAMTS10	ADAMTS1	AASDHPPT	ARPC3P1	ADAMTS4
ALDOC	ADAMTS15	ABCC3	ATP6V1G1P7	ADAMTS9
ARG2	ADAMTS8	ACACA	BDP1P	AMPD3
ATF5	ADM	ACAP1	C11orf98P1	ANKRD37
ATG9B	AGFG1	ACTG1P1	CD68	ANKRD54
AURKA	APOBEC3D	ADPGK	CEACAM3	ANKRD9
AURKB	ARHGAP42	AGPAT4	CGB1	APEX1
B4GALT5	ARL5B	AHNAK2	CLIP4	APOBR
BHLHA15	ATP13A3	ALS2CL	CYCSP45	AQP9
BIRC5	ATP13A4	AMMECR1	CZIB	ASDURF
BUB1	ATP1A1-AS1	ANAPC2	E2F4P1	ASH1L-AS1
CARD17	ATP5ME	ANGPT2	EIF4BP1	BICDL1
CCDC17	ATP5MF	ANKHD1	ERVV-1	CA12
CCNA2	BHLHE40	ANXA2P2	ESAM	CBX1P1
CCNB1	BPNT2	APOB	FBXO48	CCDC88C
CCNB2	BTN3A3	APOE	FTLP14	CFAP418-AS1
CCR1	C11orf96	APTX	GOLT1B	CHI3L1
CD70	C12orf76	ARFGAP1	GPR108	CHRDL2
CDC20	C19orf33	ARHGEF1	GTF2F2P2	CHST9
CDC45	C19orf53	ARIH2P1	GUSBP5	CLGN
CDC6	C1GALT1	ARL4A	HASPIN	EXOSC3P1
CDCA5	C3	ARL6IP1	IL2RG	FBXL8
CDCA8	C4orf3	ARL6IP4	KRT18P49	FCGR3B
CDK1	CARMN	ARMCX5	KRTAP13-2	FNDC4
CDT1	CCN1	ASPM	LINC01551	FRAT1
CEACAM1	CCN2	ASPSCR1	LINC02006	FSHR
CENPA	CCT3	ATAD2	MIR133A1HG	FUNDC2P1
CENPM	CD14	ATAD5	MPDU1	FUT6
CEP55	CEBPB	ATG4D	MTCYBP5	GDF15
CLEC4D	CENPF	ATG5	NELFB	GUCA1B
CLEC5A	CIITA	ATR	NF1P8	H3C11
CMPK2	CKS2	AVL9	NPL	H4C6
COL9A2	CLIC4	AZGP1	OR2S1P	HAP1
DDX60	CLK4	BACE1-AS	OR2T3	HDC
DHCR24	CLU	BCL6B	OR4N1P	HMOX1
DHFR	CSF3R	BCL7C	OR5F2P	HNRNPA3P1
DLGAP5	CSGALNACT2	BEND3P3	OR7E128P	HNRNPA3P7
DUSP13	CXCL2	BIN3	OR7E8P	HOMER3
DYNC2I2	CYBA	BLOC1S3	PCDHAC2	IPO4
E2F1	DKK3	BMP1	PCGF6	KCTD17
EAF2	DNM3OS	BORCS8	PNMA6B	KLHL2P1
EEF1A1P13	DSP	C15orf40	PYM1	KLHL35
EIF2AK2	DUSP6	C19orf25	RAC1P5	LDHAP2
ELL2	EAF1	C1QB	RHNO1	LDHB
EPHX2	ECSCR	C1QC	RN7SKP243	LERFS
EPSTI1	EGR1	CAAP1	RN7SKP291	LINC02157
FABP5	EMP1	CACNA1A	RN7SL677P	LINC02289
FOXM1	ENPP4	CACNA1C-AS4	RN7SL689P	LINC02412
FRMD4B	ERAP2	CACNB3	RN7SL850P	LINC02649
GAS6	FAM102B	CALCRL	RNA5SP19	LYL1
GGH	FAM104A	CCDC57	RNA5SP48	MACROD2-AS1
GINS2	FAM126A	CCT6P1	RNF126	MAD2L2
GMNN	FANCL	CD163	RNF138P1	MAGI1-AS1
GPR141	FNIP2	CD93	RNU6-383P	MANF
GPR84	FOLR1	CDIPT	RPL19P14	MAP3K8
GYG1	FUT8	CDK16	RPL19P18	MC1R
H2BC21	GADD45A	CEBPG	RPSAP41	MICA
H2BC6	GADD45B	CFAP36	S100A11P1	MIR222HG
H3C6	GBE1	CFB	SMC2	MT1X
H4C4	GIMAP4	CHD4	SOHLH1	MTHFD2P1
HES6	GIMAP7	CHROMR	STAC	NPM1P5
HJURP	GJC1	CHTOP	STK25P1	ORMDL2
HK3	GLDN	CKMT2-AS1	TMSB4XP4	P2RY11
HLA-DQA2	GUCY1A2	CLDN5	TOMM20P4	PCDH11X
HMGB3	H1-5	CNOT6	TRAPPC2B	PDCD2L
HMMR	H2AC11	CNTNAP3B	UBA52P8	PHETA2
HP	H2AC13	COL18A1	USP17L7	PHKA1P1
HSP90B1	H2AC14	COL7A1	ZNF402P	PIGFP1
ID3	H2AC17	COPZ1	ZNRD2	PILRA
IFI16	H2AC8	COX18		PLCH1
IFI27	H2BC11	CRLF3		POLRMT
IFI27L1	H2BC12	CRYZL2P		POU3F3
IFI44	H2BC13	CSTB		PRC1
IFI44L	H2BC14	CTPS2		PRDX2P1
IFITM3P6	H2BC3	CYRIB		PTGES
IGHG1	H2BC4	DIRAS1		PTK7
IGHGP	H2BC9	DMWD		RBM17P4
IGHV1-24	H3C3	DNAJC9		RN7SKP173
IGHV1-46	H3C7	DOCK2		RN7SKP234
IGHV3-11	H4C1	DOK6		RN7SL34P
IGHV3-30	H4C11	DPH6		RN7SL688P
IGKV1-12	H4C12	DTX2P1-UPK3BP1-PMS2P11		RNA5SP92
IGKV1-16	H4C15	DUS4L-BCAP29		RND1
IGKV1-27	H4C5	EDNRA		RPL23AP34
IGKV1-39	HIF1A-AS3	EFEMP2		RPL26P35
IGKV1-9	HLA-DRB1	EIF2S3B		RPL34P21
IGKV1D-39	HLA-H	EMC8		RPL7L1P12
IGKV4-1	HTRA3	ENO2		RPS15AP10
IGLC3	ID4	EP400P1		RPS2P32
IGLC7	IFI27L2	ERI2		RTEL1P1
IGLL5	IFITM1	EYA3		SAMSN1
IGLV1-40	IGBP1	F13A1		SCARNA4
IGLV1-44	IGFBP6	FAHD1		SCIMP
IGLV1-47	IGHG2	FAM110B		SEPTIN5
IGLV1-51	IGHJ4	FAM157C		SERPINE1
IGLV2-11	IGHJ5	FAM20C		SFN
IGLV2-23	IGHM	FAM214A		SGMS1-AS1
IGLV2-8	IGHV3-7	FAM27E3		SH3GL1P2
IGLV3-1	IGSF10	FAM53B		SLC1A3
IGLV3-10	IKZF3	FCGR2A		SLC2A5
IGLV3-19	IL16	FGD5		SLC7A5
IGLV3-21	INSIG1	FHIT		SMIM32
IGLV3-25	IRAK3	FIBIN		SNORA16A
IGLV3-27	ITGB2	FIGN		SNORD13
IGLV3-9	ITM2C	FPR1		SNRK-AS1
IGLV4-60	JPT1	FRG1HP		SPATA20
IGLV4-69	JUNB	FTLP3		SPECC1L-ADORA2A
IGLV5-45	KIAA0513	FXYD1		ST6GALNAC6
IGLV6-57	KITLG	FZD7		STK11IP
IGLV9-49	KLF6	GABPB1-IT1		STRIP2
IL27	KLF9	GAPDHP60		TDG
IQCN	LHFPL2	GAPDHP61		TG
IRF7	LMCD1	GARS1-DT		TNPO1P1
ISG15	LONRF1	GAS6-AS1		TOMM20P2
JCHAIN	LRRC58	GC		TTC13
KIAA0895L	MAP3K2	GCSHP5		TVP23A
KIF2C	MAPK6	GGCX		U2AF1L4
KIFC1	MARK2P8	GGT5
KLHDC8B	MCUR1P1	GHRLOS
LMNB1	MIR23AHG	GIMAP2
LY6E	MITD1	GJA4
MAFG	MME	GOLGA8M
MAP2K6	MMRN2	GPS2
MCEMP1	MT1L	GSN-AS1
MCM4	MTCO1P40	GSTP1
MILR1	NAMPT	GTF2IP12
MIR657	NAMPTP1	GTF2IP20
MPZ	NAV2-AS5	GUSBP1
MTCO2P2	NEDD9	H2AX
MTCO3P12	NFKBIA	H4C9
MYBL2	NME9	HADHAP1
MYL6B	NOTCH2NLC	HEATR3
MZB1	NR4A1	HES1
NAIP	NR4A2	HMCN2
NAIPP1	NR4A3	HMGA1
NCAPG	NUP58	HMGB1P1
NDRG2	OSBPL8	HMGB1P8
NELL2	PAG1	HPS1
NFXL1	PDE12	HSPB3
NOXA1	PDLIM3	HVCN1
NRIR	PER1	IBA57
NSG1	PHLDA1	IFT140
NT5DC2	PLAAT4	IGF1
NTNG2	PLEKHA3	IGF2BP2
OAS1	PLVAP	IGFBP2
OAS2	POMP	IL17RA
OAS3	PPARG	IQGAP2
OASL	PPWD1	IRF2BP1
OR2B6	PSMB10	ISCA1P1
OSM	PSMB8	ITGA3
OTOF	PSMB9	ITGA9-AS1
PCLAF	PSMD10	ITGB8
PHACTR1	PSME1	JMJD8
PKMYT1	PSME2	JRK
PLK1	PTCSC1	KBTBD6
PLSCR1	PTGS2	KCNK1
POC1A	RAMP2	KCNK6
PPIAP29	RAMP3	KCTD13
PRR11	RASGEF1B	KCTD5
PTTG1	RASSF1	KCTD7
RAB19	RGCC	KIAA1328
RNASE1	RHOB	KLHL22
RNASE2	RHOQ	KNG1
RPH3A	RHOQ-AS1	KPNA5
RPL10P15	RN7SK	LFNG
RPL13P12	RN7SKP9	LINC00339
RPL7AP11	RN7SL1	LINC01963
RPS20P14	RN7SL2	LMLN
RRM2	RN7SL767P	LRRC28
SAP30	RNA5SP141	LRRC3
SCD	RNA5SP161	LRRC37A16P
SCO2	RNA5SP191	LRRC8C
SDC1	RNA5SP199	LRRN2
SELENOM	RNA5SP225	LRWD1
SH3YL1	RNA5SP242	LSM6
SIGLEC1	RNA5SP259	LSP1
SLC26A8	RNA5SP428	LUCAT1
SMIM3	RNA5SP444	LYSMD4
SMPD5	RNA5SP481	MAGEH1
SOCS3	RNA5SP502	MAGI1-IT1
SPAG5	RNF152	MAMLD1
SPATS2L	RNU1-27P	MAN1B1
SPC24	RNU1-28P	MCM8
STMN3	RNU2-36P	MCTP2
TBC1D8	RNU2-59P	MED10
TCF7	RORA	MED15
TCTN1	RPL11P3	MERTK
TK1	RPL21P123	METTL21A
TNFRSF17	RPL23A	MGAT2
TP53I3	RPL23AP42	MIGA2
TPX2	RRM2B	MIR3667HG
TRBV27	S1PR3	MOB2
TRIB1	SAMD9L	MOB3C
TRIB3	SCARNA13	MPST
TRIM25	SCARNA21	MRE11
TROAP	SCARNA5	MRFAP1L1
TRPM2	SCN7A	MSL3
TXNDC5	SDC4	MT2P1
TYMS	SEC63P1	MTHFSD
UBE2C	SIAH1	MTO1
USP18	SLC19A2	MUC12
UTS2	SLC2A3	MYL5
WSB1	SLC6A6	NAGPA
ZNF429	SNORA73A	NAP1L2
ZWINT	SNORA73B	NBR2
	SNORA79B	NCAPD2
	SNORD116-8	NCLN
	SNORD17	NGDN
	SNTB1	NHS
	SOD1	NOL4L
	SPDYA	NPM1P6
	SRF	NPPB
	TCF21	NR2F2-AS1
	TGFBR1	NUPR1
	TIMP3	OGG1
	TMED7	OR2A20P
	TMEM19	OR2A9P
	TNFAIP3	ORAI2
	TXNRD1	ORC4
	U2AF1L5	OSGIN1
	UBB	OTUD5
	UBE2D4	PANK2
	USP53	PARP10
	VGLL3	PCDHB12
	ZFAND5	PCDHGA11
	ZFP36	PCDHGA8
		PCDHGB2
		PDGFA
		PDIA4
		PELI3
		PGPEP1
		PMS2P1
		PNKD
		POLD4
		POLR1D
		POLR2F
		POLR2G
		POLR3H
		PPIE
		PPP1R14A
		PRDM11
		PRNCR1
		PROCR
		PSMB3
		PTER
		PTGR1
		PUS1
		PYROXD1
		RAB11FIP4
		RAB35
		RABAC1
		RAD51D
		RAMACL
		RANBP17
		RAP2B
		RFLNB
		RFT1
		RHOQP3
		RN7SKP175
		RN7SKP180
		RNA5SP243
		RNF113A
		RNU5A-8P
		RNU5F-1
		RPL13AP2
		RPL23AP32
		RPL7P7
		RPS19BP1
		RPS20P10
		RPS23P8
		RPS4XP11
		RPS6KA1
		RSKR
		RSRC1
		RWDD4P2
		SAA1
		SCAMP4
		SCARNA12
		SEC13
		SEMA3B
		SEMA4B
		SEMA6B
		SEMA6D
		SEPTIN7P6
		SERPINA3
		SERTAD3
		SETSIP
		SFI1
		SHMT1
		SLC16A3
		SLC38A10
		SLC46A1
		SLC49A4
		SLCO3A1
		SMAP2
		SMARCD3
		SMCO4
		SMCR5
		SMIM14
		SNCG
		SNORA17B
		SNRPA1
		SNRPCP2
		SOX4
		SPIN3
		SPTLC1P1
		SQOR
		SREBF1
		SRP9
		SRP9P1
		SRPX
		SRSF8
		SSC5D
		STIMATE
		SUFU
		SYN2
		SYNGAP1
		TAF10
		TAF1L
		TATDN1
		TBC1D10B
		TBC1D24
		TC2N
		TIGD5
		TMBIM4
		TMC6
		TMEM199
		TMEM205
		TMEM214
		TMEM41A
		TMEM63A
		TNFAIP8L1
		TNK2
		TNRC18P1
		TP73-AS1
		TPD52
		TPD52L1
		TRAF2
		TRAFD1
		TRAPPC9
		TRIM27
		TTPAL
		TUBE1
		TUT1
		TXNDC17
		UBA7
		ULK1
		USP30
		VPS26C
		VPS37B
		VPS45
		WASF4P
		WASH6P
		WDR11
		WDR46
		XYLT2
		YARS2
		ZCCHC7
		ZEB1-AS1
		ZFAND6
		ZFAS1
		ZFP41
		ZNF101
		ZNF155
		ZNF204P
		ZNF219
		ZNF337-AS1
		ZNF362
		ZNF382
		ZNF507
		ZNF528-AS1
		ZNF551
		ZNF597
		ZNF667-AS1
		ZNF710-AS1
		ZNF714
		ZNF718
		ZXDA
