# Supplementary material for: A Counterintuitive Neutrophil-Mediated Pattern in COVID-19 Patients Revealed through Transcriptomics Analysis
Source: Viruses. 2022 Dec 30;15(1):104. doi: 10.3390/v15010104 (PMC9866184; doi:10.3390/v15010104)
Supplement: Supplementary file 1 [file viruses-15-00104-s001.zip › TableS3.xlsx]

## Sheet: Upregulated
Gene Symbol	Gene name	Score
AASDHPPT	aminoadipate-semialdehyde dehydrogenase-phosphopantetheinyl transferase	0.433853
ADPGK	ADP dependent glucokinase	0.888889
ANKRD37	ankyrin repeat domain 37	1
APEX1	apurinic/apyrimidinic endodeoxyribonuclease 1	1
APOBEC3D	apolipoprotein B mRNA editing enzyme catalytic subunit 3D	0.823044
APTX	aprataxin	0.8509
AQP9	aquaporin 9	1
ARFGAP1	ADP ribosylation factor GTPase activating protein 1	0.620671
ARHGEF1	Rho guanine nucleotide exchange factor 1	0.0363629
ARMCX5	armadillo repeat containing X-linked 5	0.561123
ATAD5	ATPase family AAA domain containing 5	0.590521
ATG5	autophagy related 5	0.459749
ATP13A4	ATPase 13A4	0.0454119
ATR	ATR serine/threonine kinase	0.600488
AVL9	AVL9 cell migration associated	0.662038
BICDL1	BICD family like cargo adaptor 1	1
BIN3	bridging integrator 3	0.998144
C15orf40	chromosome 15 open reading frame 40	0.486395
CAAP1	caspase activity and apoptosis inhibitor 1	0.641188
CACNB3	calcium voltage-gated channel auxiliary subunit beta 3	0.54194
CCDC57	coiled-coil domain containing 57	0.72659
CCDC88C	coiled-coil domain containing 88C	1
CCR1	C-C motif chemokine receptor 1	0.298451
CCT3	chaperonin containing TCP1 subunit 3	0.0902817
CD14	CD14 molecule	0.108088
CDT1	chromatin licensing and DNA replication factor 1	0.150122
CEACAM1	CEA cell adhesion molecule 1	0.630888
CEACAM3	CEA cell adhesion molecule 3	1
CGB1	chorionic gonadotropin subunit beta 1	0.950814
CHD4	chromodomain helicase DNA binding protein 4	0.513792
CHROMR	cholesterol induced regulator of metabolism RNA	0.958988
CTPS2	CTP synthase 2	0.384312
CYBA	cytochrome b-245 alpha chain	0.00817331
CZIB	CXXC motif containing zinc binding protein	0.98897
DIRAS1	DIRAS family GTPase 1	0.0544192
DMWD	DM1 locus, WD repeat containing	0.864703
DOCK2	dedicator of cytokinesis 2	0.610538
EAF2	ELL associated factor 2	0.878422
EIF2S3B	eukaryotic translation initiation factor 2 subunit gamma B	0.683222
ELL2	elongation factor for RNA polymerase II 2	0.49461
ERI2	ERI1 exoribonuclease family member 2	0.14345
FABP5	fatty acid binding protein 5	0.26459
FCGR2A	Fc gamma receptor IIa	0.510415
GGH	gamma-glutamyl hydrolase	0.722921
GIMAP7	GTPase, IMAP family member 7	0.0326932
GMNN	geminin DNA replication inhibitor	0.315256
GUCA1B	guanylate cyclase activator 1B	1
H2AC11	H2A clustered histone 11	0.368466
H2AC13	H2A clustered histone 13	0.651571
H2AC16	H2A clustered histone 16	0.222222
H2AC8	H2A clustered histone 8	0.588186
H2BC11	H2B clustered histone 11	0.104251
H2BC17	H2B clustered histone 17	0.620671
H2BC21	H2B clustered histone 21	0.557328
H2BC5	H2B clustered histone 5	0.693564
H4C14	H4 clustered histone 14	0.446696
H4C15	H4 clustered histone 15	0.337774
H4C2	H4 clustered histone 2	0.0882384
H4C5	H4 clustered histone 5	0.414337
H4C6	H4 clustered histone 6	1
HEATR3	HEAT repeat containing 3	0.47743
HMCN2	hemicentin 2	0.0902817
HP	haptoglobin	0.925794
HPS1	HPS1 biogenesis of lysosomal organelles complex 3 subunit 1	0.442401
HVCN1	hydrogen voltage gated channel 1	0.541774
IFI27	interferon alpha inducible protein 27	1
IFI44	interferon induced protein 44	1
IGHA1	immunoglobulin heavy constant alpha 1	1
IGHG1	immunoglobulin heavy constant gamma 1 (G1m marker)	0.91908
IGKV1D-39	immunoglobulin kappa variable 1D-39	1
IGKV2D-28	immunoglobulin kappa variable 2D-28	1
IGLC3	immunoglobulin lambda constant 3 (Kern-Oz+ marker)	1
IGLC7	immunoglobulin lambda constant 7	1
IGLL5	immunoglobulin lambda like polypeptide 5	0.913409
IGLV2-14	immunoglobulin lambda variable 2-14	1
IGLV3-1	immunoglobulin lambda variable 3-1	1
IKZF3	IKAROS family zinc finger 3	0.510415
IL18R1	interleukin 18 receptor 1	0.630888
IQGAP2	IQ motif containing GTPase activating protein 2	0.0723922
ITM2C	integral membrane protein 2C	0.100123
JMJD8	jumonji domain containing 8	0.972123
JPT1	Jupiter microtubule associated homolog 1	0.281562
JUN	Jun proto-oncogene, AP-1 transcription factor subunit	0.0182231
KCTD17	potassium channel tetramerization domain containing 17	1
KCTD5	potassium channel tetramerization domain containing 5	0.60349
KLHL22	kelch like family member 22	0.195867
KNG1	kininogen 1	0.417005
LERFS	lncRNA negative regulator of fibroblast-like synoviocyte migration, SYNCRIP interacting	1
LFNG	LFNG O-fucosylpeptide 3-beta-N-acetylglucosaminyltransferase	0.425387
LINC00339	long intergenic non-protein coding RNA 339	0.618711
LINC02649	long intergenic non-protein coding RNA 2649	1
LMNB1	lamin B1	0.14345
LRRN2	leucine rich repeat neuronal 2	0.425387
LSP1	lymphocyte specific protein 1	0.610538
LUCAT1	lung cancer associated transcript 1	0.55149
LY6E	lymphocyte antigen 6 family member E	0.532474
MAN1B1	mannosidase alpha class 1B member 1	0.523092
MC1R	melanocortin 1 receptor	1
MGAT2	alpha-1,6-mannosyl-glycoprotein 2-beta-N-acetylglucosaminyltransferase	1
MILR1	mast cell immunoglobulin like receptor 1	0.0363629
MOB3C	MOB kinase activator 3C	0.55149
MTHFSD	methenyltetrahydrofolate synthetase domain containing	0.641188
MTO1	mitochondrial tRNA translation optimization 1	0.513792
MZB1	marginal zone B and B1 cell specific protein	1
NAIP	NLR family apoptosis inhibitory protein	0.381643
NCLN	nicalin	0.892058
NDUFB1	NADH:ubiquinone oxidoreductase subunit B1	0.178478
NHS	NHS actin remodeling regulator	0.495444
NPL	N-acetylneuraminate pyruvate lyase	0.331978
OAS1	2'-5'-oligoadenylate synthetase 1	0.780634
OAS2	2'-5'-oligoadenylate synthetase 2	0.837013
OR2T3	olfactory receptor family 2 subfamily T member 3	0.976168
OSM	oncostatin M	0.478722
P2RY11	purinergic receptor P2Y11	1
PCDH11X	protocadherin 11 X-linked	1
PCDHAC2	protocadherin alpha subfamily C, 2	1
PCDHGA11	protocadherin gamma subfamily A, 11	0.693564
PDGFA	platelet derived growth factor subunit A	0.39236
PELI3	pellino E3 ubiquitin protein ligase family member 3	0.468547
PHETA2	PH domain containing endocytic trafficking adaptor 2	1
PLK1	polo like kinase 1	0.442401
PLVAP	plasmalemma vesicle associated protein	0.0700986
PNKD	PNKD metallo-beta-lactamase domain containing	0.230396
POLR3H	RNA polymerase III subunit H	0.600488
POLRMT	RNA polymerase mitochondrial	1
PPWD1	peptidylprolyl isomerase domain and WD repeat containing 1	0.0544192
PROCR	protein C receptor	0.247534
PTGES	prostaglandin E synthase	1
PTTG1	PTTG1 regulator of sister chromatid separation, securin	0.126144
RAB35	RAB35, member RAS oncogene family	1
RABAC1	Rab acceptor 1	0.26459
RANBP17	RAN binding protein 17	0.368466
RFLNB	refilin B	0.504577
RHBDF2	rhomboid 5 homolog 2	1
RHNO1	RAD9-HUS1-RAD1 interacting nuclear orphan 1	1
RN7SK	RNA component of 7SK nuclear ribonucleoprotein	0.0882384
RN7SL2	RNA component of signal recognition particle 7SL2	0.0667209
RNF113A	ring finger protein 113A	0.417005
RNU5F-1	RNA, U5F small nuclear 1	1
RPH3A	rabphilin 3A	0.84085
RPS19BP1	ribosomal protein S19 binding protein 1	0.526136
S100A9	S100 calcium binding protein A9	0.376347
SAA1	serum amyloid A1	0.0182231
SAMD9L	sterile alpha motif domain containing 9 like	0.572799
SCAMP4	secretory carrier membrane protein 4	0.398032
SCARNA13	small Cajal body-specific RNA 13	0.213173
SCARNA21	small Cajal body-specific RNA 21	0.125811
SCARNA6	small Cajal body-specific RNA 6	0.0260628
SEC13	SEC13 homolog, nuclear pore and COPII coat complex component	0.737641
SLC16A3	solute carrier family 16 member 3	0.381643
SMC2	structural maintenance of chromosomes 2	1
SMIM32	small integral membrane protein 32	1
SNORA71C	small nucleolar RNA, H/ACA box 71C	0.693939
SNORA73A	small nucleolar RNA, H/ACA box 73A	0.273597
SNORA73B	small nucleolar RNA, H/ACA box 73B	0.0844436
SNORA79B	small nucleolar RNA, H/ACA box 79B	0.376347
SOD1	superoxide dismutase 1	0.230396
SPATA20	spermatogenesis associated 20	1
SPIN3	spindlin family member 3	0.737474
STIMATE	STIM activating enhancer	0.901107
STRIP2	striatin interacting protein 2	1
TAF1L	TATA-box binding protein associated factor 1 like	0.384312
TBC1D10B	TBC1 domain family member 10B	0.905611
TC2N	tandem C2 domains, nuclear	0.365172
TIMM10	translocase of inner mitochondrial membrane 10	0.648902
TMBIM4	transmembrane BAX inhibitor motif containing 4	0.715623
TMEM205	transmembrane protein 205	0.451033
TMEM214	transmembrane protein 214	0.433853
TMEM41A	transmembrane protein 41A	0.759992
TRAF2	TNF receptor associated factor 2	0.708284
TRAPPC2B	trafficking protein particle complex subunit 2B	1
TTC13	tetratricopeptide repeat domain 13	1
TUBE1	tubulin epsilon 1	0.161006
TUT1	terminal uridylyl transferase 1, U6 snRNA-specific	0.759992
TVP23A	trans-golgi network vesicle protein 23 homolog A	1
TXNDC5	thioredoxin domain containing 5	0.704739
TYMS	thymidylate synthetase	0.308417
UBA7	ubiquitin like modifier activating enzyme 7	0.462751
UNC93B1	unc-93 homolog B1, TLR signaling regulator	1
USP17L7	ubiquitin specific peptidase 17 like family member 7	0.958988
VPS37B	VPS37B subunit of ESCRT-I	0.91908
VPS45	vacuolar protein sorting 45 homolog	0.748775
WDR11	WD repeat domain 11	0.348617
WDR46	WD repeat domain 46	0.178478
ZBTB42	zinc finger and BTB domain containing 42	0.590521
ZCCHC7	zinc finger CCHC-type containing 7	0.580638
ZFAS1	ZNFX1 antisense RNA 1	0.213173
ZNF101	zinc finger protein 101	0.932466
ZNF219	zinc finger protein 219	0.561123
ZNF429	zinc finger protein 429	0.398032
ZNF513	zinc finger protein 513	1
ZNF597	zinc finger protein 597	0.985175
ZNF667-AS1	ZNF667 antisense RNA 1 (head to head)	0.588186
ZNRD2	zinc ribbon domain containing 2	1

## Sheet: Downregulated
Gene Symbol	Gene Name	Score
ALDOC	aldolase, fructose-bisphosphate C	0.389218
BPNT2	3'(2'), 5'-bisphosphate nucleotidase 2	0.295858
C11orf96	chromosome 11 open reading frame 96	0.736358
EAF1	ELL associated factor 1	0.189349
ENPP4	ectonucleotide pyrophosphatase/phosphodiesterase 4	0.636423
FAM102B	family with sequence similarity 102 member B	0.736358
FGG	fibrinogen gamma chain	1
FNIP2	folliculin interacting protein 2	0.474688
GADD45B	growth arrest and DNA damage inducible beta	0.295858
GK	glycerol kinase	0.888889
HK2	hexokinase 2	0.479947
HLA-DQA2	major histocompatibility complex, class II, DQ alpha 2	1
HSPB6	heat shock protein family B (small) member 6	0.757396
LMCD1	LIM and cysteine rich domains 1	0.189349
NFKBIA	NFKB inhibitor alpha	0.101249
PPARG	peroxisome proliferator activated receptor gamma	1
RHOB	ras homolog family member B	0.474688
RHOQ-AS1	RHOQ antisense RNA 1	0.389218
SCN7A	sodium voltage-gated channel alpha subunit 7	0.653517
SDC4	syndecan 4	0.579882
SIAH1	siah E3 ubiquitin protein ligase 1	1
SLC6A6	solute carrier family 6 member 6	0.159106
SNTB1	syntrophin beta 1	1
SPDYA	speedy/RINGO cell cycle regulator family member A	0.821828
SRF	serum response factor	0.52597
TCF21	transcription factor 21	0.579882
TGFBR1	transforming growth factor beta receptor 1	0.426036
TIMP3	TIMP metallopeptidase inhibitor 3	0.653517
TLR2	toll like receptor 2	0.222222
VGLL3	vestigial like family member 3	0.199869
ZFP36	ZFP36 ring finger protein	0.101249
